# Supplementary material for: A Multidisciplinary Approach in Prenatal Diagnosis of TSC With Cardiac Rhabdomyoma as the Initial Symptom
Source: Front Pediatr. 2021 Aug 27;9:628238. doi: 10.3389/fped.2021.628238 (PMC8429840; doi:10.3389/fped.2021.628238)
Supplement: Supplementary Table 1 — Genotypic and phenotypic features of patients with germline mutation of TSC1/2. [file Table_1.XLSX]

## Sheet: Sheet1
Table S1. Genotypic and phenotypic features of patients with germline mutation of TSC1/2
No	Gene	Exon	Nucleotide change	Amino Acid change	Mutation Type	Clinical Significance	ACMG	Novel
p1	TSC2	34	c.4375C>T	p.Arg1459*	nonsense	multiple CRs；TR；SENs	Likely pathogenic	reported
p2	TSC1	15	c.1727_1748delinsG	p.(Leu576_Pro583delinsCys)	indels	multiple CRs；Cortical dysplasias	Likely pathogenic	reported
p3	TSC1/2	15/37i	NM_000368.4:c.1562C>A; NM_001114382.1:c.4780+75C>T（rs76029733）	p.Leu576=/S521*	synonymous/nonsense	single CR	begin/VUS	reported/novel
p4	TSC2	38i	c.4867+17_50del	/	intron	multiple CRs；SENs	VUS	novel
p5	TSC2	34	c.4309_4310 delins	p.S1437Qfs*94	frameshift	multiple CRs；Cortical dysplasias	Likely pathogenic	novel
p6	TSC2	40i	c.5160+2_3delTG	/	splicing	multiple CRs；Single ventricle, single atrium, common atrioventricular valve, permanent arterial trunk	Likely pathogenic	reported
p7	TCS2	37i	c.4780+75C>T	/	intron	multiple CRs	VUS	novel
p8	TSC2	33/37i	c.3892G>A/c.4849+75 C>T	p.V1298M	missense	multiple CRs；SENs	VUS	reported
p10	TSC2	22	c.2458_2460delATC	p.I820del	indels	multiple CRs；partial LVOTO	Likely pathogenic	novel
p11	TSC2	15i	c.1599+5G>C	/	splicing	multiple CRs；Cortical dysplasias	Likely pathogenic	reported
p14	TSC2	17	c.1831C>T	p.R611W	missense	multiple CRs；SENs	Likely pathogenic	reported
p16	TSC2	14	c.1372C>T	p.R458*	nonsense	multiple CRs；Cortical dysplasias	pathogenic	reported
p18	TSC2	6	c.485_487dupACT	p.D162_F163insY	indels	multiple CRs	VUS	novel
p19	TSC2	11	c.1099C>T	p.R367W	missense	single CR	VUS	reported
p20	TSC2	41	c.5238_5255del	p.H1746_R1751delinsQ	indels	multiple CRs	Likely pathogenic	reported
p22	TSC1	15	c.1528G>A	p.D510N	missense	multiple CRs；LVOTO	VUS	novel
p23	TSC2	20	c.2194C>T	p.Q732*	nonsense	multiple CRs；LVD	Likely pathogenic	reported
p24	TSC2	27	c.3094C>T	p.R1032*	nonsense	multiple CRs；SENs	Likely pathogenic	reported
p27	TSC2	13	c.1327C>T	p.Q443*	nonsense	single CR；Cortical dysplasias	Likely pathogenic	reported
p28	TSC2	34	c.4383C>A	p.Y1461*	nonsense	multiple CRs；SENs；partial LVOTO	pathogenic	novel
p29	TSC2	34	c.4289G>A	p.W1430*	nonsense	multiple CRs；Pyelone	Likely pathogenic	reported
p30	TSC2	10	c.932_936delCTCTC	p.S311*	nonsense	multiple CRs；SENs	Likely pathogenic	reported
p31	TSC2	38	c.4950C>A	p.Y1650*	nonsense	single CR；SENs	Likely pathogenic	novel
p33	TSC2	19/20	c.2069T>C/c.2104G>C	p.F690S/p.D702H	missense	multiple CRs	VUS/VUS	novel
p34	TSC2	18i	c.1947-1G>A	/	splicing	multiple CRs	Likely pathogenic	reported
p37	TSC2	28	c.3241_3242ins GTTAC	p.L1081Rfs*3	frameshift	multiple CRs	VUS	novel
p38	TSC2	21	c.2251C>T	p.R751*	nonsense	multiple CRs；Cortical dysplasias；TR;PH；Right Megacephaly	Likely pathogenic	reported
p40	TSC2	36	c.4662G>C	p.Q1554H	missense	multiple CRs；Cortical dysplasias	VUS	reported
p41	TSC2	29i	c.3397+1G>T	/	splicing	single CR；SENs	Likely pathogenic	novel
p42	TSC2	35	c.4537G>T	p.E1513*	nonsense	multiple CRs	Likely pathogenic	reported
p44	TSC2	19	c.1982_1983delinsA	p.G661Dfs*37	frameshift	multiple CRs；Cortical dysplasias	Likely pathogenic	novel
p45	TSC1/2	/34	c.1257+5G>A/c.4217A>T	p.D1406V	splicing/missense	multiple CRs；Cortical dysplasias	Likely pathogenic/VUS	novel/novel
p46	TSC2	42	c.5418dupT	p.V1807Cfs*79	frameshift	multiple CRs；SENs	pathogenic	novel
p47	TSC1	15	c.1779_1780delAG	p.R593Sfs*12	frameshift	multiple CRs；Cortical dysplasias	Likely pathogenic	novel
p49	TSC2	27	c.3002G>A	p.G1001E	missense	multiple CRs	VUS	novel
p50	TSC2	14	c.1385G>A	p.R462H	missense	multiple CRs	Likely pathogenic	reported
p52	TSC2	22	c.2473G>C	p.V825L	missense	multiple CRs；Cortical dysplasias；TR	VUS	novel
p53	TSC2	18	c.1926dupC	p.Y643Lfs*14	frameshift	multiple CRs；SENs	Likely pathogenic	novel
p54	TSC2	7i	c.649-1G>C	/	splicing	multiple CRs	VUS	novel
p55	TSC2	8	c.771delG	p.W257*	nonsense	single CR	Likely pathogenic	novel
p56	TSC1	18	c.2231_2235delAGAAG	p.E744Gfs*8	frameshift	multiple CRs	Likely pathogenic	novel
p57	TSC2	5	c.390C>A	p.Y130*	nonsense	multiple CRs；SENs	Likely pathogenic	novel
p58	TSC2	30	c.3475C>T	p.R1159W	missense	single CR	VUS	reported
p60	TSC1	18	c.2347C>T	p.Q783*	nonsense	multiple CRs；LVOTO, peritoneal effusion, ABS	pathogenic	reported
p61	TSC2	35	c.4537G>T	p.E1513*	nonsense	multiple CRs；right duplex kidney	Likely pathogenic	reported
